# Supplementary material for: Mechanistic Understanding of D-Glucaric Acid to Support Liver Detoxification Essential to Muscle Health Using a Computational Systems Biology Approach
Source: Nutrients. 2023 Feb 1;15(3):733. doi: 10.3390/nu15030733 (PMC9921405; doi:10.3390/nu15030733)
Supplement: Supplementary file 1 [file nutrients-15-00733-s001.zip]

Archive with 1 entries (1 files):
- nutrients-2075473-supplementary.pdf
